# Supplementary material for: Male fertility status is associated with DNA methylation signatures in sperm and transcriptomic profiles of bovine preimplantation embryos
Source: BMC Genomics. 2017 Apr 5;18:280. doi: 10.1186/s12864-017-3673-y (PMC5382486; doi:10.1186/s12864-017-3673-y)
Supplement: Supplementary file 6 — Differentially Methylated Regions between high and low SCR sires (FDR <10%). (XLS 40 kb) [file 12864_2017_3673_MOESM6_ESM.xls]

## Sheet: DMRs enriched in high
DMRs enriched in high fertility sires
seqnames	start	end	width	strand	Conc	Conc_High	Conc_Low	Fold	p.value	FDR
chr7	15713886	15715069	1184	*	6.25084	6.80607	5.33651	1.46956	4.84259e-15	1.58941e-09
chr21	64788918	64789302	385	*	3.80543	4.59862	1.90085	2.69777	1.89549e-11	3.11064e-06
chr7	15655365	15655963	599	*	4.98453	5.56199	4.0068	1.55519	4.72971e-10	5.17456e-05
chr18	23848121	23848499	379	*	3.68834	4.41871	2.13593	2.28277	5.75707e-09	0.000377912
chr4	96843179	96843579	401	*	3.41035	4.19301	1.5723	2.62071	1.14631e-08	0.000627063
chr10	100141468	100141826	359	*	3.36622	4.13513	1.61001	2.52512	2.68181e-08	0.00125745
chr12	71321184	71321564	381	*	4.23269	4.85794	3.10459	1.75336	1.04741e-07	0.00429719
chr15	27207704	27208381	678	*	4.98078	5.51141	4.1325	1.37891	3.60753e-07	0.0131561
chr5	21558368	21558891	524	*	4.71492	5.24498	3.86811	1.37687	8.25135e-07	0.0219782
chr21	62732797	62733105	309	*	3.46178	4.14083	2.13593	2.0049	9.07048e-07	0.0219782
chr10	97967844	97968520	677	*	4.77281	5.29538	3.94529	1.35008	1.06896e-06	0.0219782
chr4	17613149	17613545	397	*	3.63881	4.29507	2.40098	1.89409	1.08021e-06	0.0219782
chr7	49472955	49473329	375	*	3.51574	4.20956	2.12905	2.08051	1.27792e-06	0.0219782
chr11	37358428	37358736	309	*	3.0969	3.83427	1.50992	2.32435	1.33925e-06	0.0219782
chr19	42106359	42107104	746	*	5.05222	5.52136	4.35253	1.16883	1.59263e-06	0.0248918
chr12	13006212	13006595	384	*	3.39641	4.08166	2.04539	2.03627	1.74762e-06	0.0260726
chrX	94827306	94827762	457	*	4.35459	4.92201	3.40598	1.51603	2.05665e-06	0.0293489
chr13	24034672	24034997	326	*	3.29575	3.98004	1.94867	2.03137	2.38676e-06	0.0324584
chrX	94818949	94819419	471	*	3.61059	4.26036	2.3966	1.86376	2.50279e-06	0.0324584
chr15	31714186	31714599	414	*	4.2222	4.77499	3.31461	1.46037	2.57123e-06	0.0324584
chr11	63678279	63678627	349	*	3.80268	4.4171	2.71051	1.70658	2.69982e-06	0.0328194
chr19	30635642	30636041	400	*	3.7028	4.32762	2.57614	1.75149	2.96242e-06	0.0342648
chr5	33731958	33732353	396	*	3.84736	4.44841	2.79799	1.65042	3.17581e-06	0.0347451
chr17	12876952	12877383	432	*	4.31208	4.85991	3.41806	1.44185	3.57685e-06	0.0378703
chr29	5699272	5699804	533	*	4.08366	4.6565	3.11943	1.53707	3.88338e-06	0.0386238
chr5	110247288	110247609	322	*	3.80243	4.40752	2.7403	1.66722	4.85552e-06	0.0464062
chr6	43929228	43929575	348	*	3.42483	4.09629	2.12905	1.96724	5.0943e-06	0.0464453
chr7	44006980	44007429	450	*	3.98507	4.61726	2.83333	1.78393	5.5478e-06	0.0492129
chr18	35289322	35289651	330	*	3.31829	3.98004	2.05989	1.92015	5.76476e-06	0.0496262
chr12	83901533	83901858	326	*	3.34423	4.01088	2.06711	1.94377	6.048e-06	0.0496262
chr27	10801356	10801635	280	*	3.34573	4.02255	2.02883	1.99371	6.36713e-06	0.0509706
chr24	2040576	2040967	392	*	3.73232	4.34248	2.65394	1.68854	6.59754e-06	0.0515576
chr10	97269034	97269389	356	*	2.8556	3.60197	1.2227	2.37927	6.80456e-06	0.0519387
chr14	68890748	68891195	448	*	4.497	5.09656	3.45231	1.64424	7.20877e-06	0.0537735
chr12	71373062	71373461	400	*	3.77171	4.37103	2.72776	1.64326	7.70858e-06	0.0549348
chr1	150958237	150958604	368	*	3.47691	4.13794	2.22122	1.91672	7.73662e-06	0.0549348
chr3	97788557	97788873	317	*	3.37973	4.05042	2.08693	1.96349	7.97673e-06	0.0549348
chr22	35613754	35614143	390	*	3.6767	4.3478	2.38232	1.96548	8.03394e-06	0.0549348
chr1	157619377	157619771	395	*	3.91963	4.47892	2.994	1.48492	9.14447e-06	0.0600272
chr22	39774727	39775165	439	*	4.2534	4.79435	3.37789	1.41647	9.60724e-06	0.0613945
chr5	88297961	88298379	419	*	3.72275	4.36929	2.52048	1.84881	9.72687e-06	0.0613945
chr5	35192295	35192666	372	*	3.67561	4.29995	2.55061	1.74934	9.97485e-06	0.0617718
chr3	1212014	1212566	553	*	4.7375	5.22287	4.00068	1.22219	1.02793e-05	0.0621858
chr7	15583653	15584226	574	*	5.41144	5.82711	4.82522	1.00188	1.06101e-05	0.0621858
chr12	78955434	78955925	492	*	5.03675	5.4862	4.38039	1.10581	1.14388e-05	0.0645724
chr2	106234060	106234429	370	*	3.73579	4.32493	2.72316	1.60177	1.15835e-05	0.0645724
chr2	124304421	124304874	454	*	4.4351	4.95917	3.60375	1.35542	1.18043e-05	0.0645724
chr18	44294811	44295175	365	*	3.41034	4.05322	2.22117	1.83205	1.21811e-05	0.0655416
chr3	34826734	34827059	326	*	3.36649	4.03193	2.09402	1.93791	1.25954e-05	0.0659403
chr12	71363838	71364138	301	*	3.13026	3.84183	1.66597	2.17585	1.2657e-05	0.0659403
chr11	67807683	67808077	395	*	4.24158	4.77257	3.39236	1.38022	1.29597e-05	0.0664623
chr13	10922427	10922964	538	*	4.56398	5.04938	3.8271	1.22227	1.33925e-05	0.0676251
chr24	2838043	2838565	523	*	4.68466	5.17303	3.94081	1.23222	1.44168e-05	0.0708288
chr13	24018939	24019300	362	*	3.70082	4.32089	2.59006	1.73083	1.64299e-05	0.078153
chr23	24204511	24204877	367	*	3.41876	4.04625	2.28313	1.76312	1.6827e-05	0.0784065
chr15	61554980	61555389	410	*	4.48223	4.98564	3.70241	1.28323	1.71424e-05	0.0784065
chr5	77824043	77824292	250	*	2.85382	3.60542	1.19339	2.41204	1.71999e-05	0.0784065
chr5	6110810	6111183	374	*	3.65175	4.25314	2.6013	1.65185	1.75174e-05	0.0787603
chr5	84282107	84282646	540	*	4.78587	5.27476	4.0408	1.23397	1.83037e-05	0.0811831
chr17	53807780	53808180	401	*	3.85134	4.41941	2.90085	1.51856	2.19278e-05	0.0946982

## Sheet: DMRs enriched in low
DMRs enriched in low
seqnames	start	end	width	strand	Conc	Conc_High	Conc_Low	Fold	p.value	FDR
chr6	108448662	108452084	3423	*	8.7204	8.14301	9.13164	-0.98863	2.56431e-09	0.000210412
chrUn_GJ059301	380	835	456	*	5.61226	4.20387	6.31116	-2.10729	4.8504e-07	0.0159198
chr29	43213341	43213911	571	*	4.9889	4.23526	5.48141	-1.24615	6.60699e-07	0.0197138
chr19	53339907	53340346	440	*	3.67747	2.33344	4.36101	-2.02757	1.05705e-06	0.0219782
chrUn_GJ059254	98	854	757	*	5.94776	4.902	6.54766	-1.64566	1.20923e-06	0.0219782
chrUn_GJ059253	298	875	578	*	5.66911	4.33403	6.35045	-2.01642	1.31821e-06	0.0219782
chr15	47960292	47960961	670	*	4.90607	4.17967	5.38694	-1.20727	3.02752e-06	0.0342648
chrUn_GJ059291	421	970	550	*	5.70398	4.58056	6.32784	-1.74727	3.77055e-06	0.0386238
chrUn_GJ059256	1	871	871	*	5.72319	4.32949	6.41866	-2.08917	4.94863e-06	0.0464062
chrUn_GJ059733	2	1896	1895	*	6.79418	5.65033	7.42407	-1.77374	5.98895e-06	0.0496262
chr3	113785622	113786388	767	*	5.27085	4.5071	5.7676	-1.2605	8.85677e-06	0.0593252
chr17	72898305	72899135	831	*	5.48572	4.93536	5.88314	-0.947778	1.04382e-05	0.0621858
chr18	57097376	57098221	846	*	4.9776	4.1456	5.50192	-1.35632	1.16291e-05	0.0645724
chrUn_GJ059294	295	640	346	*	4.91653	3.84412	5.52484	-1.68072	1.44733e-05	0.0708288
chr1	120802784	120803094	311	*	3.31212	2.07865	3.9672	-1.88855	1.46744e-05	0.0708288
chr18	53852907	53853452	546	*	4.09993	3.16479	4.66261	-1.49782	1.97766e-05	0.0865465
